# Supplementary material for: RNA Pol II Assembly Affects ncRNA Expression
Source: Int J Mol Sci. 2023 Dec 29;25(1):507. doi: 10.3390/ijms25010507 (PMC10778713; doi:10.3390/ijms25010507)
Supplement: Supplementary file 1 [file ijms-25-00507-s001.zip]

Archive with 1 entries (1 files):
- ijms-2774864-supplementary.pdf
